# Supplementary material for: Financial investment risk prediction under the application of information interaction Firefly Algorithm combined with Graph Convolutional Network
Source: PLoS One. 2023 Sep 12;18(9):e0291510. doi: 10.1371/journal.pone.0291510 (PMC10497170; doi:10.1371/journal.pone.0291510)
Supplement: S1 File — (ZIP) [file pone.0291510.s001.zip]

Archive with 4 entries (3 files):
- ┤·┬δ║═╩2╛▌╝»/
- ┤·┬δ║═╩2╛▌╝»/Code.txt
- 代码和数据集/Detailed description of the code.docx
- ┤·┬δ║═╩2╛▌╝»/Financial Data Training Set.hdf
