# Supplementary material for: Financial investment risk prediction under the application of information interaction Firefly Algorithm combined with Graph Convolutional Network
Source: PLoS One. 2023 Sep 12;18(9):e0291510. doi: 10.1371/journal.pone.0291510 (PMC10497170; doi:10.1371/journal.pone.0291510)
Supplement: S1 File — (ZIP) [file pone.0291510.s001.zip › ┤·┬δ║═╩2╛▌╝»/Code.txt]

import numpy as np
import torch
import torch.nn as nn
import torch.optim as optim
import networkx as nx
class FireflyAlgorithm:
   { def __init__(self, n_fireflies, n_iterations, n_dim, alpha=1.0, beta=1.0, gamma=0.97):
        self.n_fireflies = n_fireflies
        self.n_iterations = n_iterations
        self.n_dim = n_dim
        self.alpha = alpha
        self.beta = beta
        self.gamma = gamma
    def fitness_function(self, x):
        return np.sin(np.sum(x))
    def optimize(self):
        fireflies = np.random.rand(self.n_fireflies, self.n_dim)  
        for _ in range(self.n_iterations):
            for i in range(self.n_fireflies):
                for j in range(self.n_fireflies):
                    if self.fitness_function(fireflies[i]) < self.fitness_function(fireflies[j]):
                        fireflies[i] += self.beta * np.exp(-self.gamma * np.linalg.norm(fireflies[j] - fireflies[i])) * (
                                fireflies[j] - fireflies[i]) + self.alpha * (np.random.rand(self.n_dim) - 0.5)
            self.alpha *= self.gamma 
        best_firefly = fireflies[np.argmin([self.fitness_function(f) for f in fireflies])]
        return best_firefly
if __name__ == "__main__":
    # Experimental parameter settings
    n_fireflies = 20  
    n_iterations = 100  
    n_dim = 5  
    firefly_algo = FireflyAlgorithm(n_fireflies, n_iterations, n_dim)
    best_solution = firefly_algo.optimize()
    # Print the optimal solution and corresponding fitness values
    print("Best Solution:", best_solution)
    print("Best Fitness Value:", firefly_algo.fitness_function(best_solution))}
# Define Graph Convolutional Network Model
class GCN(nn.Module):
    {def __init__(self, input_dim, hidden_dim, output_dim):
        super(GCN, self).__init__()
        self.gc1 = nn.Linear(input_dim, hidden_dim)
        self.gc2 = nn.Linear(hidden_dim, output_dim)
    def forward(self, x, adj_matrix):
        x = torch.relu(torch.mm(adj_matrix, self.gc1(x)))
        x = torch.softmax(torch.mm(adj_matrix, self.gc2(x)), dim=1)
        return x
# Generate sample data and Adjacency matrix
def generate_data(n_samples, input_dim, output_dim):
    X = torch.rand(n_samples, input_dim)
    y = torch.randint(output_dim, size=(n_samples,))
    adj_matrix = nx.to_numpy_array(nx.erdos_renyi_graph(n_samples, p=0.2))
    return X, y, torch.tensor(adj_matrix, dtype=torch.float32)
if __name__ == "__main__":
    n_samples = 100
    input_dim = 10  
    output_dim = 2 
    hidden_dim = 16  
    n_iterations = 100  
    X, y, adj_matrix = generate_data(n_samples, input_dim, output_dim)
    model = GCN(input_dim, hidden_dim, output_dim)
    optimizer = optim.Adam(model.parameters(), lr=0.01)
    for epoch in range(n_iterations):
        optimizer.zero_grad()
        output = model(X, adj_matrix)
        loss = nn.CrossEntropyLoss()(output, y)
        loss.backward()
        optimizer.step()
    # Testing on a test set
    model.eval()
    with torch.no_grad():
        test_output = model(X, adj_matrix)
        predicted_labels = torch.argmax(test_output, dim=1)
        accuracy = torch.sum(predicted_labels == y) / float(y.size(0))
        print("Test Accuracy:", accuracy.item())
   from sklearn.metrics import precision_score, recall_score, f1_score
y_pred = predicted_labels.numpy()
y_true = y_test.numpy()
precision = precision_score(y_true, y_pred, average='macro')
recall = recall_score(y_true, y_pred, average='macro')
f1 = f1_score(y_true, y_pred, average='macro')
print("Precision:", precision)
print("Recall:", recall)
print("F1 Score:", f1)
model.eval()}
with torch.no_grad():
    # Assuming there is a new input sample x_ New, can be a numpy array
    x_new = np.array([[...]])  
    x_new_tensor = torch.tensor(x_new, dtype=torch.float32)   
    # Suppose there is a new Adjacency matrix adj_ Matrix_ New, can be a numpy array
    adj_matrix_new = np.array([[...]])
    adj_matrix_new_tensor = torch.tensor(adj_matrix_new, dtype=torch.float32)
    # Using the optimized model for prediction
    output_new = model(x_new_tensor, adj_matrix_new_tensor)
    predicted_risk = torch.argmax(output_new, dim=1).item()
    # According to the model output, predicted_ Risk is the predicted risk value, 0 or 1
    print("Predicted Risk:", predicted_risk)
 # Feature selection EFS Model
    efs = ExhaustiveFeatureSelector(model, min_features=1, max_features=input_dim, scoring='accuracy', cv=5)
    efs = efs.fit(X_train.numpy(), y_train.numpy())
    selected_features_efs = X_train.columns[list(efs.best_idx_)]
    # Feature selection RFE Model
    rfe = RFE(model, n_features_to_select=5)
    rfe = rfe.fit(X_train.numpy(), y_train.numpy())
    selected_features_rfe = X_train.columns[rfe.support_]
    # Use selected features for prediction
    X_train_selected_efs = X_train[selected_features_efs]
    X_test_selected_efs = X_test[selected_features_efs]
    X_train_selected_rfe = X_train[selected_features_rfe]
    X_test_selected_rfe = X_test[selected_features_rfe]
    # Initialize GCN model and optimizer 
    model_efs = GCN(len(selected_features_efs), hidden_dim, output_dim)
    optimizer_efs = optim.Adam(model_efs.parameters(), lr=0.01)
    model_rfe = GCN(len(selected_features_rfe), hidden_dim, output_dim)
    optimizer_rfe = optim.Adam(model_rfe.parameters(), lr=0.01)
    # Train GCN model 
    for epoch in range(n_iterations):
        optimizer_efs.zero_grad()
        output_efs = model_efs(X_train_selected_efs, adj_matrix_train)
        loss_efs = nn.CrossEntropyLoss()(output_efs, y_train)
        loss_efs.backward()
        optimizer_efs.step()
        optimizer_rfe.zero_grad()
        output_rfe = model_rfe(X_train_selected_rfe, adj_matrix_train)
        loss_rfe = nn.CrossEntropyLoss()(output_rfe, y_train)
        loss_rfe.backward()
        optimizer_rfe.step()
    # Testing on a test set
    model_efs.eval()
    with torch.no_grad():
        test_output_efs = model_efs(X_test_selected_efs, adj_matrix_test)
        predicted_labels_efs = torch.argmax(test_output_efs, dim=1)
        accuracy_gcn_efs = accuracy_score(y_test, predicted_labels_efs)
    model_rfe.eval()
    with torch.no_grad():
        test_output_rfe = model_rfe(X_test_selected_rfe, adj_matrix_test)
        predicted_labels_rfe = torch.argmax(test_output_rfe, dim=1)
        accuracy_gcn_rfe = accuracy_score(y_test, predicted_labels_rfe)
    # Comparative analysis of printing results
    print("GCN Accuracy:", accuracy_gcn)
    print("EFS-GCN Accuracy:", accuracy_gcn_efs)
    print("RFE-GCN Accuracy:", accuracy_gcn_rfe)
End
